# Supplementary material for: Exploration of the radiosensitivity-related prognostic risk signature in patients with glioma: evidence from microarray data
Source: J Transl Med. 2023 Sep 12;21:618. doi: 10.1186/s12967-023-04388-w (PMC10496232; doi:10.1186/s12967-023-04388-w)
Supplement: Supplementary file 1 — Additional file 1: Figure S1. Gene sets enriched in M059K and M059J cell lines, which were resistant and sensitive to radiotherapy, respectively (P < 0.05, false discovery rate < 0.25). Red represents the radio-resistant group and blue represents the radio-sensitive group. Figure S2. Radiotherapy stratification analysis in the CGGA. The RRPRS could further divide patients with glioma with radiotherapy (a) or without radiotherapy (b) into two groups with significantly different OS values. The distributions of risk scores and expression of radiosensitivity-related genes in the CGGA database (c). Figure S3. Survival analysis associated with the genes in Radiosensitivity-Related Prognostic Risk Signature (RRPRS). Kaplan–Meier plots with the OS probability of the patients according to stratification by the expression levels of each gene. The ordinate axis represents the probability of survival (0–1), and the abscissa axis represents the overall survival in days. Blue represents patients with gene expression levels below the median expression of the gene, and red represents patients with expression levels above the median. Table S1. Univariate and multivariable Cox regression analysis of OS in the CGGA. Table S2. Clinical and pathological data from 31 glioblastomas patients of the Nanfang Hospital, Southern Medical University (SMU-NFH) cohort. [file 12967_2023_4388_MOESM1_ESM.zip › Additional file 1/Supplementary Table S2.xls]

## Sheet: Sheet1
Patient	Gender	Age (years)	Histology	WHO grade	1p19q_codeletion_status	IDH_mutation_status	Tumor primary site	Surgery range	KPS	Radio_status (treated=1;un-treated=0)	Radiation dosage	Fraction	Tumor length (cm)	Tumor width (cm)
P1	M	52.7616	Glioblastoma	IV	Non-codel	wild-type	temporal	GTR	90	1	70	30	6.8	5.2
P2	M	51.9589	Glioblastoma	IV	Non-codel	wild-type	frontal	STR	80	1	60	30	4	2.4
P3	F	44.5397	Glioblastoma	IV	Non-codel	wild-type	frontal	GTR	40	0	-	-	6.6	4.6
P4	M	41.8247	Glioblastoma	IV	Non-codel	mutated	parietal	GTR	80	1	60	30	4.1	3.7
P5	M	53.7973	Glioblastoma	IV	Non-codel	wild-type	temporal	GTR	80	0	-	-	8.8	4.4
P6	F	47.8055	Glioblastoma	IV	Non-codel	wild-type	frontal	GTR	80	1	60	30	3.9	3.8
P7	M	54.3507	Glioblastoma	IV	Non-codel	mutated	other	GTR	80	0	-	-	2.8	2.5
P8	M	29.2521	Glioblastoma	IV	Codel	wild-type	thalamus	GTR	80	1	60	30	5.3	3.3
P9	M	63.3151	Glioblastoma	IV	Non-codel	wild-type	temporal	GTR	80	0	-	-	5.3	8.7
P10	F	29.3616	Glioblastoma	IV	Non-codel	wild-type	temporal	GTR	80	1	60	30	7.8	3
P11	F	47.937	Glioblastoma	IV	Non-codel	wild-type	frontal	GTR	90	1	60	30	3.6	4.3
P12	M	34.0301	Glioblastoma	IV	Non-codel	wild-type	thalamus	GTR	80	0	-	-	4.6	3.3
P13	M	37.2877	Glioblastoma	IV	-	wild-type	temporal	GTR	80	1	60	30	4.5	3
P14	F	61.6192	Glioblastoma	IV	Non-codel	wild-type	temporal	GTR	40	1	25	5	5	4.7
P15	M	41.274	Glioblastoma	IV	Non-codel	wild-type	frontal	GTR	80	1	60	30	5.2	4.6
P16	M	46.9205	Glioblastoma	IV	Non-codel	wild-type	frontal	GTR	80	0	-	-	-	-
P17	M	67.1041	Glioblastoma	IV	Non-codel	wild-type	frontal	GTR	80	0	-	-	2.7	2.3
P18	M	54.3014	Glioblastoma	IV	Non-codel	wild-type	temporal	GTR	90	1	60	30	6	3.6
P19	F	59.8849	Glioblastoma	IV	Non-codel	wild-type	temporal	GTR	60	1	66	30	4.5	3.3
P20	F	45.7699	Glioblastoma	IV	Non-codel	wild-type	other	GTR	50	1	60	30	4.1	3.2
P21	F	42.326	Glioblastoma	IV	Non-codel	wild-type	thalamus	GTR	40	1	45	10	4.6	4.1
P22	M	36.9315	Glioblastoma	IV	Non-codel	wild-type	frontal	GTR	60	0	-	-	3	3.8
P23	F	18.6301	Glioblastoma	IV	Non-codel	wild-type	other	GTR	80	1	60	30	9.2	5.4
P24	F	42.6658	Glioblastoma	IV	Non-codel	mutated	frontal	GTR	50	0	-	-	1.9	1.8
P25	M	66.6466	Glioblastoma	IV	Non-codel	wild-type	temporal	GTR	80	1	60	30	3.6	2.5
P26	F	29.9863	Glioblastoma	IV	Non-codel	-	-	GTR	60	0	-	-	-	-
P27	M	39.5945	Glioblastoma	IV	Non-codel	wild-type	other	STR	70	0	-	-	4.1	3
P28	M	31.4986	Glioblastoma	IV	Non-codel	mutated	thalamus	GTR	80	1	60	30	2.9	2.5
P29	F	34.8712	Glioblastoma	IV	Codel	mutated	temporal	GTR	80	1	60	30	6.5	4.7
P30	F	33.2712	Glioblastoma	IV	Non-codel	mutated	other	GTR	60	1	60	30	2.5	3
P31	F	23.3534	Glioblastoma	IV	Non-codel	wild-type	other	STR	70	1	56	28	5	2.7
